# Supplementary material for: Selective Determination of Glutathione Using a Highly Emissive Fluorescent Probe Based on a Pyrrolidine-Fused Chlorin
Source: Molecules. 2023 Jan 5;28(2):568. doi: 10.3390/molecules28020568 (PMC9862258; doi:10.3390/molecules28020568)
Supplement: Supplementary file 1 [file molecules-28-00568-s001.zip]

Archive with 1 entries (1 files):
- molecules-2082428-supplementary.pdf
